# Supplementary material for: Testing the applicability of a benthic foraminiferal-based transfer function for the reconstruction of paleowater depth changes in Rhodes (Greece) during the early Pleistocene
Source: PLoS One. 2017 Nov 22;12(11):e0188447. doi: 10.1371/journal.pone.0188447 (PMC5699812; doi:10.1371/journal.pone.0188447)
Supplement: S1 File — (XLSX) [file pone.0188447.s001.xlsx]

## Sheet: Tabelle1
Table 3. Taxonomic list of species mentioned in the study.
Species	Annotations	References
Adelosina spp.	includes all species of the genus Adelosina
Ammonia spp.	includes all species of the genus Ammonia
Amphicoryna scalaris (Batsch, 1791)		Milker and Schmiedl, 2012, p. 73, fig. 18.22-25
Angulogerina angulosa (Williamson, 1858)		Rasmussen, 2005, p. 89, pl. 12, fig. 1; Milker and Schmiedl, 2012, p. 91, fig. 21.2-4
Asterigerinata mamilla (Williamson, 1858)		Rasmussen, 2005, p. 101, pl. 15, figs. 17, 18; Milker and Schmiedl, 2012, p. 91, fig. 21.2-4
Bigenerina nodosaria d'Orbigny, 1826		Jorissen, 1987, p. 34, pl. 1, fig. 10; Rasmussen, 2005, p. 56, pl. 1, figs. 12, 13; Milker and Schmiedl, 2012, p. 38, fig. 10.10-12
Brizalina spathulata (Williamson, 1858)		Jorissen, 1987, p. 34, pl. 1, fig. 5; Rasmussen, 2005, p. 81, pl. 9, fig. 23; Milker and Schmiedl, 2012, p. 82, fig. 20.1-2
Buccella granulata (Di Napoli Alliata, 1952)		Jorissen, 1987, p. 41, pl. 3, fig. 5; Rasmussen, 2005, p. 107, pl. 18, figs. 1-3; Milker and Schmiedl, 2012, p. 117, fig. 26.26-27
Bulimina costata d'Orbigny, 1852		Jorissen, 1987, p. 34, pl. 1, fig. 9; Rasmussen, 2005, p. 85, pl. 11, fig. 3; Milker and Schmiedl, 2012, p. 87, fig. 20.20
Bulimina elongata d'Orbigny, 1846		Milker and Schmiedl, 2012, p. 88, fig. 20.21
Bulimina marginata s.l. d'Orbigny, 1826	includes B. aculeata d'Obrigny, 1826 and non-costate Bulimina (see Jorissen, 1987)	B. marginata: Jorissen, 1987, p. 43, pl. 4, fig. 6; Rasmussen, 2005, p. 86, pl. 11, fig. 11; Milker and Schmiedl, 2012, p. 88, fig. 20.23; B. aculeata: Milker and Schmiedl, 2012, p. 87, fig. 20.19
Cancris auriculus (Fichtel and Moll, 1798)		Rasmussen, 2005, p. 91, pl. 12, figs. 14, 15; Milker and Schmiedl, 2012, p. 93, fig. 21.14-15
Cassidulina carinata s.l. Silvestri, 1896	includes C.leavigata d'Orbigny, 1826	C. laevigata: Cimeran and Langer, 1991, p. 61, pl. 63, figs, 1, 3; C. carinata: Jorissen, 1987, p. 34, pl. 1, fig. 8; Rasmussen, 2005, p. 82, pl. 10, fig. 1
Cassidulina obtusa Williamson, 1858		Jorissen, 1987, p. 41, pl. 1, fig. 3; Rasmussen, 2005, p. 82, pl. 10, figs. 2-4; Milker and Schmiedl, 2012, p. 84, fig. 20.7-8
Cibicides refulgens (de Montfort, 1808)		Rasmussen, 2005, p. 100, pl. 15, figs. 7-8; Milker and Schmiedl, 2012, p. 107, fig. 24.14-16
Cibicidoides pachyderma s.l. (Rhezak, 1884)	includes C. dutemplei (d'Orbigny, 1846)	C. pachyderma: Jorissen, 1987, p. 34, pl. 1, fig. 6; C. dutemplei: Rasmussen, 2005, p. 99, pl. 15, fig. 2, 3
Cibicidoides pseudoungerianus (Cushman 1922)		Rasmussen, 2005, p. 100, pl. 15, figs. 12, 13; Milker and Schmiedl, 2012, p. 106, fig. 24.5-9
Discorbinella bertheloti (d'Orbigny 1839)		Rasmussen, 2005, p. 98, pl. 14, figs. 25, 26; Milker and Schmiedl, 2012, p. 104, fig. 23.29-30
Elphidium advenum (Cushman, 1922)		Rasmussen, 2005, p. 108, pl. 18, figs. 13-15; Milker and Schmiedl, 2012, p. 119, fig. 27.7-8
Elphidium complanatum (d'Orbigny, 1839)		Rasmussen, 2005, p. 109, pl. 19, fig. 2; Milker and Schmiedl, 2012, p. 120, fig. 27.9-10
Elphidium crispums.l. (Linné, 1758)	includes E. macellum (Fichtel and Moll, 1798)	E. crispum: Rasmussen, 2005, p. 109, pl. 19, fig. 4; Milker and Schmiedl, 2012, p. 120, fig. 27.13-14; E. macellum: Jorrisen, 1987, p. 41, pl. 3, fig. 9; Milker and Schmiedl, 2012, p. 122, fig. 27.21-22
Elphidium decipiens s.l. (Costa, 1856)	includes E. poeyanum (d'Orbginy, 1939)	Jorissen, 1987, p. 38, pl. 2, fig. 6; Rasmussen, 2005, p. 110, pl. 19, fig. 5; Milker and Schmiedl, 2012, p. 121, fig. 27.15-16
Elphidium granosums.l. (d'Orbigny, 1826)	includes E. lidoense Cushman, 1936	E. granosum: Rasmussen, 2005, p. 109, pl. 19, fig. 4; Milker and Schmiedl, 2012, p. 120, fig. 27.13-14; E. lidoense: Jorissen, 19897, p. 38, pl. 2, fig. 3
Elphidium sp.1		Elphidium sp.1 in Milker and Schmiedl, 2012, p. 122, fig. 27.25-26
Eponides concameratus (Williamson, 1858)		Milker and Schmiedl, 2012, p. 94, fig. 21.20-21
Gaudryina rudis Wright, 1900		Milker and Schmiedl, 2012, p. 37, fig. 10-6
Gaudryina siciliana Cushman, 1936		Milker and Schmiedl, 2012, p. 37, fig. 10.7-8
Gavelinopsis praegeri (Heron-Allan and Earland, 1913)		Jorissen, 1987, p. 41, pl. 3, fig. 13; Milker and Schmiedl, 2012, p. 97, fig. 22.3-4
Globocassidulina oblonga (Reuss, 1850)		Jorissen, 1987, p. 41, pl. 3, fig. 11; Rasmussen, 2005, p. 83, pl. 10, figs. 9, 10; Milker and Schmiedl, 2012, p. 85, fig. 20.10-12
Globocassidulina subglobosa (Brady, 1881)		Rasmussen, 2005, p. 84, pl. 10, fig. 11; Milker and Schmiedl, 2012, p. 85, fig. 20.13-14
Gyroidina orbicularis d'Orbigny 1826		Jorissen, p. 34, pl. 1, fig. 13
Gyroidinodes altiformis R.E. and K.C. Steward, 1930		Jorissen, p. 34, pl. 1, figs, 7, 11-12
Haynesina depressula (Walker and Jacob, 1798)		Jorissen, 1987, p. 39, pl. 2, fig. 7; Rasmussen, 2005, p. 102, pl. 16, fig. 3, Milker and Schmiedl, 2012, p. 112, fig. 25.17-18
Hoeglundina elegans (d'Orbigny, 1826)		Rasmussen, 2005, p. 78, pl. 9, fig. 11; Milker and Schmiedl, 2012, p. 79, fig. 19.15-16
Hyalinea balthica (Schroeter, 1783)		Rasmussen, 2005, p. 98, pl. 14, figs. 27, 28; Milker and Schmiedl, 2012, p. 104, fig. 24.1-2
Lenticulina orbicularis (d'Orbigny, 1826)		Rasmussen, 2005, p. 70, pl. 6, fig. 8; Milker and Schmiedl, p. 73, fig. 18.19-20
Lobatula lobatula (Walker and Jacob, 1798)		Rasmussen, 2005, p. 99, pl. 15, figs. 4-6; Milker and Schmiedl, 2012, p. 107, fig. 24.17-20
Melonis baarleanum (Williamson, 1858)		Jorissen, 1987, p. 43, pl. 4, fig. 8; Milker and Schmied, 2012, p. 115, fig. 26.11-12;
Miliolinella spp.	includes all species of the genus Miliolinella
Neoconorbina terquemi (Rhezak, 1888)		Jorissen, 1987, p. 40, pl. 3, figs. 3, 4; Rasmussen, 2005, p. 93, pl. 13, figs. 11, 12; Milker and Schmiedl, 2012, p. 97, fig. 22.5-6
Nonionella turgida (Williamson, 1858)		Jorissen, 1987, p. 47, pl. 4, fig. 11-13; Rasmussen, 2005, p. 103, pl. 16, figs. 11, 12; Milker and Schmiedl, 2012, p. 113, fig. 26.1-6
Planoglabratella opercularis (d'Orbigny, 1826)		Milker and Schmiedl, 2012, p. 102, fig. 23.18-19
Planorbulina mediterranensis d'Orbigny, 1826		Rasmussen, 2005, p. 100, pl. 15, fig. 14; Milker and Schmiedl, 2012, p. 108, fig. 24.21-24
Planularia ariminensis d'Orbigny, 1826		Milker and Schmiedl, 2012, p. 106, fig. 24.3-4
Pseudoclavulina crustata Cushman, 1936		Jorissen, 1987, p. 34, pl. 1, fig. 1; Milker and Schmiedl, 2012, p. 42, fig. 11.4-6
Pseudoeponides falsobeccarii Rouvillous, 1974		Jorissen, 1987, p. 42, pl. 4, fig. 3
Pyrgoella irregularis (d'Orbigny, 1839)		as Miliolinella irregularis in Rasmussen, p. 363, fig. 6, no. 3 and in Milker and Schmiedl, 2012, p. 63, fig. 16.27
Quinqueloculina padana Perconig, 1954		as Q. badenensis in Jorissen, 1987, p. 42, pl. 4, fig. 10; Rasmussen, 2005, p. 63, pl. 4, figs. 8, 9; Milker and Schmiedl, 2012, p. 58, fig. 15.23-24
Quinqueloculina seminula (Linné, 1758)		Milker and Schmiedl, 2012, p. 59, fig. 15.30-31
Quinqueloculina stelligera Schlumberger, 1893		Milker and Schmiedl, 2012, p. 59, fig. 16.1-4
Quinqueloculina viennensis Le Calves and Le Calvez, 1958		Milker and Schmiedl, 2012, p. 61, fig. 16.5-7
Reussella spinulosa (Reuss, 1850)		Jorissen, 1987, p. 41, pl. 3, fig. 7; Rasmussen, 2005, p. 90, pl. 3, fig. 7; Milker and Schmiedl, 2012, p. 92, fig. 21.6-7
Rosalina bradyi Cushman, 1915		Jorissen, 1987, p. 41, pl. 3, fig. 6; Milker and Schmiedl, 2012, p. 98, fig. 22.11-14
Rosalina macropora (Hofker, 1951)		Rasmussen, 2005, p. 95, pl. 14, figs. 3, 4; Milker and Schmiedl, 2012, p. 99, fig. 22.17-18
Rosalina sp.1		Rosalina sp.1 in Milker and Schmiedl, 2012, p. 99, fig. 22.19-21
Sigmoilinita costata (Schlumberger, 1893)		Milker and Schmiedl, 2012, p. 69, fig. 18.1-2
Sigmoilopsis schlumbergeri (Silvestri, 1904)		Jorissen, 1987, p. 43, pl. 4, fig. 9; Rasmussen, 2005, p. 68, pl. 5, fig. 8; Milker and Schmiedl, 2012, p. 69, fig. 18.7-8
Siphonaperta spp.	includes species of the genera Siphonaperta and Quinqueloculina having externally agglutinated or very rough test or a tests with costae or striae (see Jorissen, 1987)
Sphaerogypsina globula (Reuss, 1848)		Milker and Schmiedl, 2012, p. 110, fig. 25.4
Sphaeroidina bulloides d'Orbigny, 1826		Rasmussen, 2005, p. 95, pl. 14, fig. 11; Milker and Schmiedl, 2012, p. 100, fig. 23.3-4
Spiroplectinella sagittula (Defrance, 1824)		Jorissen, 1987, p. 41, pl. 3, fig. 12; Rasmussen, 2005, p. 57, pl. 2, fig. 3; Milker and Schmiedl, 2012, p. 34, fig. 9.19-21
Textularia agglutinans s.l. d'Orbigny, 1839	includes T. calva Lalicker, 1935	T. agglutinans: Milker and Schmiedl, 2012, p. 38, fig. 10.15-16; T. calva: Milker and Schmiedl, 2012, p. 39, fig. 10.17
Textularia gramen d'Orbigny, 1846		Milker and Schmiedl, 2012, p. 39, fig. 10.19-20
Textularia pseudorugosa Lacroix, 1932		Milker and Schmiedl, 2012, p. 40, fig. 10.23-24
Tretomphalus concinnus (Brady, 1884)		Milker and Schmiedl, 2012, p. 99, fig. 22.24-25
Tretomphalus sp. 1		Tretomphalus sp. 1 in Milker and Schmiedl, 2012, p. 100, fig. 23.1-2
Triloculina trigonula (Lamarck, 1804)		Jorissen, 1987, p. 38, pl. 2, fig. 13
Uvigerina mediterranea Hofker, 1932		Jorissen, 1987, p. 34, pl. 1, fig. 2; Milker and Schmiedl, 2012, p. 90, fig. 20.28
Uvigerina peregrina Cushman, 1923		Rasmussen, 2005, p. 88, pl. 11, figs. 14, 15; Milker and Schmiedl, 2012, p. 90, fig. 20.29
Valvulineria complanata (d'Orbigny, 1846)		Jorissen, 1987, p. 43, pl. 4, fig. 2; Rasmussen, 2005, p. 91, pl. 12, fig. 16, 17; Milker and Schmiedl, 2012, p. 93, fig. 21.16-17
