# Supplementary material for: Testing the applicability of a benthic foraminiferal-based transfer function for the reconstruction of paleowater depth changes in Rhodes (Greece) during the early Pleistocene
Source: PLoS One. 2017 Nov 22;12(11):e0188447. doi: 10.1371/journal.pone.0188447 (PMC5699812; doi:10.1371/journal.pone.0188447)
Supplement: S2 File — (R) [file pone.0188447.s002.r]

#These program allows to test whether the majority of species in a given set of abundance
#data within several samples react in a linear or unimodal pattern to a hypothesized
#environmental factor (ter Braak 1985, Ramette 2007). It thus allows to choose suitable
#ordination methods, for instance for testing the performance of transfer functions, and
#is thus an alternative approach to using the gradient length of a detrended canonical
#correspondence analysis (ter Braak and Smilauer 1998, Leps and Smilauer 1999).
#Please refer to the final publication (see below) for an in depth description of the
#parameters used in the function.

#Contents:	Further reading: Lines 17-31
#		Bibliographic information: Lines 33-36
#		Step-by-step guide: Lines 38-73
#		Function Reaction.Norm: Lines 75-473
#		Example code: Lines 475-495
#		Revision history: Lines 497-505

#Further reading:
#	Hastie, T. and Tibshirani, R. (1986). Generalized additive models. Statistical Science
#		1 (3): 297-310. url: http://www.jstor.org/stable/2245459
#	Hastie, T. J. and Tibshirani, R. J. (1990). Generalized Additive Models. Monographs on
#		Statistics and Applied Probability no. 43, 352 pp. (Chapman & Hall/CRC: Boca
#		Raton, London, New York, Washington, D.C.).
#	Lepš, J. and Šmilauer, P. (2003). Multivariate Analysis of Ecological Data using
#		CANOCO. 3rd ed., 269 pp. (Cambridge University Press: New York).
#	McDonald, John H. (2009) Handbook of Biological Statistics. 2nd ed., 319 pp.
#		(Sparky House Publishing: Baltimore). url: http://www.biostathandbook.com/
#	Ramette, Alban (2007) Multivariate analyses in microbial ecology. FEMS Microbiology
#		Ecology 62 (2): 142-160. doi:10.1111/j.1574-6941.2007.00375.x
#	ter Braak (1985) Correspondence analysis of incidence and abundance Data: Properties
#		in terms of a unimodal response model. Biometrics 41 (4): 859-873.
#		doi:10.2307/2530959

#Authors: Yvonne Milker, Manuel F. G. Weinkauf, Jürgen Titschakc, Stefan Krüger, Frans Jorissen, Gerhard Schmiedl 
#Programmers: Manuel F.G. Weinkauf (Manuel.Weinkauf@unige.ch)
#Version: 1.2
#Date: 1 November 2016

######################
# Step-by-step guide #
######################
#This is a detailed guide on how to use this program for users not familiar with R.
#You have to have R installed on your computer. In addition, you will need to have the
#following packages installed: 'MASS', 'gam'. To do this, just execute the following code
#line: 'install.packages(c("MASS", "gam"))'
#The term <PATH> in the following refers to the full file path, where the respective files
#are saved on your computer. Note that you can either use a slash '/' or a double backslash
#'\\' as separator between parts of <PATH>, but not a single backslash. Furthermore, the whole
#string, i.e. <PATH>+file name must be set in quotation marks. For example "C:/R_Data" and
#"C:\\R_Data" both work, but "C:\R_Data" will lead to an error. In the following, commands
#to enter in the R console are set in single quotation marks (e.g. 'getwd()')---those single
#quotation marks only serve as a separator between the description and the actual command and
#MUST NOT be typed in the console.
#	1.	Start the R program
#	2.	Read this program file by typing 'source("<PATH>/ReactionNorm_Function.r")' into
#		the R console
#	3.	Perform the analysis by using the function defined below, providing all
#		necessary information.
#		3.1 Read your datafiles into R. From a tab-delimited .txt file with the name
#			'File.txt' into a matrix of name AbundData, this is normally done via
#			'AbundData<-read.table("PATH/File.txt", header=TRUE, sep="\t")'.
#		3.2 Your environmental data must take the form of a vector. If they are, for
#			instance, contained as the first column of your complete dataset you can
#			transform them by invoking 'EnvData<-as.vector(AbundData[,1])'.
#		3.3 Your abundance data must only contain abundances across species (in columns)
#			and samples (in rows). If it contains any additional data (e.g. sample
#			numbers or environmental data in the first columns) those must be removed
#			before the analysis is started (e.g. by invoking 'AbundData<-AbundData[,-1]'
#			if you want to remove the first column or 'AbundData<-AbundData[,-(1:5)]'
#			if you want to remove the first five columns).
#	4.	As output a list element is produced, which contains all diagnostic for the procedures
#		used in this code. For a detailed explanation of the different diagnostics, see the
#		detailed description of the function below.
#####################################################################################################################

#################
# Reaction.Norm #
#################

#################################################################################
#Function to test whether reaction of species abundance to environmental        #
#       parameter is better described by linear or unimodal reaction norm       #
#                                                                               #
#Required input dataset                                                         #
#       1. A matrix containing abundance data, with samples in rows and         #
#          specimens abundances in columns. Abundance can be given as either    #
#          absolute abundance or relative abundance in either per cent or       #
#          fraction value.                                                      #
#       2. A vector containing the environmental parameter and corrsponding in  #
#          length to the number of samples in the abundance dataset.            #
#                                                                               #
#Output:                                                                        #
#       1. A list object containing diagnostics about the tests                 #
#              a) For the goodness-of-fit procedure ($Goodness)                 #
#                     i)  Model data, containing df and R2 values for all       #
#                         species for the linear and quadratic model            #
#                         ($Model.Data)                                         #
#                     ii) Test statistics whether the quadratic model does      #
#                         describe the data significantly better                #
#                         ($Fit.increase).                                      #
#              b) For the piecewise regression procedure ($Piecewise)           #
#                     i)  Values for the minimum and maximum slope in each      #
#                         bin per species ($Piecewise$Slope).                   #
#                     ii) A summary of the possible minimum and maximum slopes  #
#                         per species and whether the overlap of those values   #
#                         makes a linear relationship possible ($Linear).       #
#              c) For the binning of data ($Binning)                            #
#                     i)  A summary per species whether the abundance or        #
#                         abundance change between bins can be considered to be #
#                         constant, and whether this support a linear           #
#                         relationship.                                         #
#              d) For the generalized additive model procedure ($GAM)           #
#                     i)  A summary of both models per species, containing the  #
#                         Akaike information criterion for both models, the     #
#                         degrees of freedom of the fitted GAM, and whether     #
#                         this supports a linear relationship.                  #
#              e) A summary of all procedures, showing how many species (in per #
#                     cent) show a nonlinear relationship ($Diagnostics).       #
#       2. A graphical output (exported into the working directory) of the      #
#          results, named "Coenocline.pdf".                                     #
#                                                                               #
#Parameters                                                                     #
#       Abund: The name of the input matrix containing the abundance data,      #
#              species in columns, samples in rows.                             #
#              *matrix*                                                         #
#       Env: The name of the input vector containing the environmental          #
#            parameter, equal in length to the row-number of Abund.             #
#            *vector*                                                           #
#       Type: Type of the abundance data in Abund. Must be one of either        #
#             "fraction" (for fractions, 0-1), "percent" (for per cent values,  #
#             0-100), or "absolute" (for absolute counts).                      #
#             *string*                                                          #
#             default="fraction"                                                #
#       bins.piecewise: Number of bins in dataset to calculate frequency table  #
#                       for species distribution in piecewise regression.       #
#                       *integer*                                               #
#                       default=4                                               #
#       bins.piecewise: Number of bins in dataset to calculate frequency table  #
#                       for species distribution in comparison of means per bin.#
#                       *integer*                                               #
#                       default=4                                               #
#       closure: In case of input of assemblage data in fraction or percent     #
#                format, should the dataset be closed to sum up to unity?       #
#                *logical*                                                      #
#                default=TRUE                                                   #
#       keep.absolute: In case of input of assemblage data as absolute count    #
#                      values, should the dataset be kept as absolute value     #
#                      (TRUE) or converted to fractions (FALSE). Note that the  #
#                      option TRUE is only meaningful when absolute counts have #
#                      been normalized in some other way (e.g. counted per      #
#                      standard area/volume, calculated as accumulation rate).  #
#                      *logical*                                                #
#                      default=FALSE                                            #
#       File.Name: Name of the output file containing the images per species.   #
#                  *character*                                                  #
#                  default="Coenocline"                                         #
#################################################################################

#Loading packages
require(MASS)
require(gam)

Reaction.Norm<-function (Abund, Env, Type="fraction", bins.piecewise=4, bins.mean=4, closure=TRUE, keep.absolute=FALSE, File.Name="Coenocline") {
	#Test data consistency
	tol<-1e-5
	if (length(Env)!=nrow(Abund)) {stop("Env must correspond in length to number of rows in Abund!")}
	if (!any(Type=="fraction", Type=="percent", Type=="absolute")) {stop("Type must be one of either 'fraction', 'percent', or 'absolute'!")}
	if (Type=="fraction" & any(apply(Abund, 1, sum)>(1+tol))) {stop("Fraction data cannot sum up to values larger than one per sample!")}
	if (Type=="percent" & any(apply(Abund, 1, sum)>(100+tol))) {stop("Per cent data cannot sum up to values larger than onehundred per sample!")}
	if (any(Abund<(0-tol))) {stop("Abundance data cannot be smaller than one!")}
	bins.piecewise<-round(bins.piecewise, digits=0)
	bins.mean<-round(bins.mean, digits=0)
	
	#Convert data to fraction values
	if (Type=="percent") {Abund<-Abund/100}
	if (Type=="absolute" & keep.absolute==FALSE) {
		Sample.size<-apply(Abund, 1, sum)
		for (i in 1:nrow(Abund)) {
			Abund[i,]<-Abund[i,]/Sample.size[i]
		}
	}
	
	#Close dataset
	if ((Type=="fraction" | Type=="percent") & closure==TRUE) {
		Row.sums<-apply(Abund, 1, sum)
		for (i in 1:nrow(Abund)) {
			Abund[i,]<-Abund[i,]/Row.sums[i]
		}
	}
	
	#Get species names
	if (is.null(colnames(Abund))) {colnames(Abund)<-paste("Species", 1:ncol(Abund), sep=".")}
	Species<-colnames(Abund)
	
	#Prepare data
	Abund<-as.data.frame(cbind(Env, Abund))
	Param.diff<-(abs(min(Abund[,"Env"])-max(Abund[,"Env"])))/bins.mean
	Param.bins<-list()
	Param.bins$lower<-seq(from=min(Abund[,"Env"]), to=max(Abund[,"Env"])-Param.diff, by=Param.diff)
	Param.bins$upper<-seq(from=min(Abund[,"Env"])+Param.diff, to=max(Abund[,"Env"]), by=Param.diff)
	Param.bins$upper[length(Param.bins$upper)]<-Param.bins$upper[length(Param.bins$upper)]+(Param.diff/100)
	Freq.bins<-matrix(NA, bins.mean, 7)
	rownames(Freq.bins)<-paste(Param.bins$lower, Param.bins$upper, sep="-")
	colnames(Freq.bins)<-c("Bin", "N", "Mean", "SD", "SE", "Diff.min", "Diff.max")
	
	#Prepare output data
	Res<-list()
	#For method of comparison of fit between quadratic and linear regression
	Res$Goodness$Model.Data<-array(NA, c(2, 2, length(Species)), dimnames=list(c("Linear", "Quadratic"), c("df", "R2"), Species))
	Res$Goodness$Fit.increase<-as.data.frame(matrix(NA, length(Species), 3))
	colnames(Res$Goodness$Fit.increase)<-c("F", "p", "Linear")
	rownames(Res$Goodness$Fit.increase)<-Species
	#For piecewise regression method
	Res$Piecewise$Slope<-array(NA, c(bins.piecewise, 2, length(Species)), dimnames=list(paste("Bin", 1:bins.piecewise, sep="_"), c("Min.slope", "Max.slope"), Species))
	Res$Piecewise$Linear<-as.data.frame(matrix(NA, length(Species), 3))
	colnames(Res$Piecewise$Linear)<-c("Min.slope", "Max.slope", "Linear")
	rownames(Res$Piecewise$Linear)<-Species
	#For binwise comparison
	Res$Binning<-as.data.frame(matrix(NA, length(Species), 3))
	colnames(Res$Binning)<-c("Constant.value", "Constant.change", "Linear")
	rownames(Res$Binning)<-Species
	#For generalized additive models
	Res$GAM<-as.data.frame(matrix(NA, length(Species), 4))
	colnames(Res$GAM)<-c("AIC.Linear", "AIC.Smoothing.Spline", "df.smooth", "Linear")
	rownames(Res$GAM)<-Species
	#Summarised diagnostics
	Res$Diagnostics<-as.data.frame(matrix(NA, 4, 2))
	colnames(Res$Diagnostics)<-c("Method", "Percent.nonlinear")
	
	{if (Type=="absolute" & keep.absolute==TRUE) {YLAB<-"Abundance (counts)"}
	else {YLAB<-"Abundance (fraction)"}}
	pdf(paste(File.Name, "pdf", sep="."), width=10, height=10, onefile=TRUE)
	
	#Test for reaction norm
	for (i in 1:length(Species)) {
		Spec<-Species[i]
		par(mfrow=c(2, 2), oma=c(0, 0, 2, 0), mar=c(4.5, 4.5, 4.5, 4.5))
		
		################################################################
		# Using comparison in goodness-of-fit between different models #
		################################################################
		#Calculate models
		Equation.Data<-as.data.frame(cbind(Abund[,"Env"], Abund[,Spec]))
		colnames(Equation.Data)<-c("Env", "Abundance")
		Linear<-lm(Abundance~Env, data=Equation.Data)
		Quadratic<-lm(Abundance~poly(Env, degree=2, raw=TRUE), data=Equation.Data)
		
		##Plot data
		plot(Abund[,"Env"], Abund[,Spec], xlab="Parameter", ylab=YLAB, main="Linear functions")
		curve(Linear$coefficients[2]*x + Linear$coefficients[1], add=TRUE, col="blue", lwd=2)
		curve(Quadratic$coefficients[3]*x**2 + Quadratic$coefficients[2]*x + Quadratic$coefficients[1], add=TRUE, col="red", lwd=2)
		mtext(Spec, side=3, outer=TRUE)

		#Gather diagnostic data
		Res$Goodness$Model.Data["Linear","df",i]<-Linear$df.residual
		Res$Goodness$Model.Data["Linear","R2",i]<-summary(Linear)$r.squared
		Res$Goodness$Model.Data["Quadratic","df",i]<-Quadratic$df.residual
		Res$Goodness$Model.Data["Quadratic","R2",i]<-summary(Quadratic)$r.squared

		#Comparison of models
		d.f<-min(Res$Goodness$Model.Data[,"df",i])
		R2.1<-Res$Goodness$Model.Data["Linear","R2",i]
		R2.2<-Res$Goodness$Model.Data[which(Res$Goodness$Model.Data[,"df",i]==d.f),"R2",i]
		F<-d.f*(R2.2-R2.1)/(1-R2.2)
		Res$Goodness$Fit.increase[i,"F"]<-F
		Res$Goodness$Fit.increase[i,"p"]<-pf(F, 2, d.f, lower.tail=FALSE)
		{if (Res$Goodness$Fit.increase[i,"p"]>0.05) {
			Res$Goodness$Fit.increase[i,"Linear"]<-TRUE
		}
		else {Res$Goodness$Fit.increase[i,"Linear"]<-FALSE}}
		
		#################################################################################
		# Using piecewise linear regression along moving window	                        #
		# https://www.r-bloggers.com/estimating-continuous-piecewise-linear-regression/ #
		#################################################################################
		#Define piecewise regression equation
		piece.formula<-function (var.name, knots) {
			formula.sign<-rep(" - ", length(knots))
			formula.sign[knots < 0] <- " + "
			paste(var.name, "+", paste("I(pmax(", var.name, formula.sign, abs(knots), ", 0))", collapse = " + ", sep=""))
		}
		
		#Define breakpoints
		knots<-seq(from=min(Abund[,"Env"]), to=max(Abund[,"Env"]), length.out=bins.piecewise+1)[-c(1, bins.piecewise+1)]
		
		#Calculate piecewise regression
		x<-Abund[,"Env"]
		y<-Abund[,Spec]
		model<-lm(formula(paste("y ~", piece.formula("x", knots))))
		
		#Calculate slopes 
		Slopes<-list()
		Slopes$DipChange<-summary(model)$coefficients[-1,"Estimate"]
		Slopes$Dip<-vector(length=length(Slopes$DipChange), mode="numeric")
		Slopes$Error<-summary(model)$coefficients[-1,"Std. Error"]
		names(Slopes$DipChange)<-names(Slopes$Dip)<-names(Slopes$Error)<-paste("Segment", 1:length(Slopes$DipChange), sep=".")
		Slopes$Dip[1]<-Slopes$DipChange[1]
		for (j in 2:length(Slopes$Dip)) {
			Slopes$Dip[j]<-Slopes$Dip[j-1]+Slopes$DipChange[j]
		}
		Res$Piecewise$Slope[,1,i]<-Slopes$Dip-1.96*Slopes$Error
		Res$Piecewise$Slope[,2,i]<-Slopes$Dip+1.96*Slopes$Error
		
		#Test if there is a consistent slope value for the entire community
		Res$Piecewise$Linear[i,"Min.slope"]<-max(Res$Piecewise$Slope[,"Min.slope",Spec], na.rm=TRUE)
		Res$Piecewise$Linear[i,"Max.slope"]<-min(Res$Piecewise$Slope[,"Max.slope",Spec], na.rm=TRUE)
		{if (Res$Piecewise$Linear[i,"Max.slope"]>=Res$Piecewise$Linear[i,"Min.slope"]) {Res$Piecewise$Linear[i,"Linear"]<-TRUE}
		else {Res$Piecewise$Linear[i,"Linear"]<-FALSE}}
		
		#Plot results
		new.x<-seq(min(x), max(x), length=10000)
		lines(new.x, predict(model, newdata=data.frame(x=new.x)), col="darkgreen")
		points(knots, predict(model, newdata = data.frame(x = knots)), col = "darkgreen", pch = 18)
		legend("topright", legend=c("Linear", "Quadratic", "Piecewise linear"), col=c("blue", "red", "darkgreen"), lwd=2, bg="white")
		YLIM<-c(min(c(Res$Piecewise$Slope[,"Min.slope",Spec], Res$Piecewise$Slope[,"Max.slope",Spec]), na.rm=TRUE), max(c(Res$Piecewise$Slope[,"Min.slope",Spec], Res$Piecewise$Slope[,"Max.slope",Spec]), na.rm=TRUE))
		plot(1:bins.piecewise, Res$Piecewise$Slope[,"Min.slope",Spec], xlab="Bin", ylab="Slope", ylim=YLIM, main="Piecewise regression", type="l", lwd=2, col="cornflowerblue")
		lines(1:bins.piecewise, Res$Piecewise$Slope[,"Max.slope",Spec], ylim=YLIM, type="l", lwd=2, col="darkblue")
		if (Res$Piecewise$Linear[i,"Linear"]==TRUE) {
			polygon(c(0, bins.piecewise+1, bins.piecewise+1, 0), c(Res$Piecewise$Linear[i,"Min.slope"], Res$Piecewise$Linear[i,"Min.slope"], Res$Piecewise$Linear[i,"Max.slope"], Res$Piecewise$Linear[i,"Max.slope"]), col="grey80", border=NA)
		}
		legend("topright", legend=c("Min. slope", "Max. slope"), col=c("cornflowerblue", "darkblue"), lwd=2, bg="white")
		legend("topleft", legend="Possible slope", fill="grey80", bg="white")
		
		###########################################
		# Using development of binned mean values #
		###########################################
		#Calculate frequency table
		j.expand<-0
		Bin.no<-1
		for (j in 1:nrow(Freq.bins)) {
			if (j>j.expand) {
				Pos<-which(Abund[,"Env"]>=Param.bins$lower[j] & Abund[,"Env"]<Param.bins$upper[j])
				j.expand<-j
				
				#Put bins together when dataset would be too small (less than 3 observations)
				while(length(Pos)<3 & j.expand<bins.mean) {
					j.expand<-j.expand+1
					Pos<-c(Pos, which(Abund[,"Env"]>=Param.bins$lower[j.expand] & Abund[,"Env"]<Param.bins$upper[j.expand]))
				}
			
				#Calculate frequencies
				Freq.bins[j:j.expand,"Bin"]<-Bin.no
				Freq.bins[j:j.expand,"N"]<-length(Pos)
				{if (length(Pos)>=3) {
					Freq.bins[j:j.expand,"Mean"]<-mean(Abund[Pos,Spec], na.rm=TRUE)
					Freq.bins[j:j.expand,"SD"]<-sd(Abund[Pos,Spec], na.rm=TRUE)
				}
				else {
					Freq.bins[j:j.expand,"Mean"]<-Freq.bins[j:j.expand,"SD"]<-NA
				}
				}
				Bin.no<-Bin.no+1
			}
		}
		
		#Calculate standard errors
		for (j in 1:nrow(Freq.bins)) {
			Freq.bins[j,"SE"]<-Freq.bins[j,"SD"]/sqrt(Freq.bins[j,"N"])
		}
		Binning<-unique(Freq.bins[,"Bin"])
		
		#Test for the possibilities
		##Possibility 1: All bars have the same height, i.e. the species shows no reaction to the parameter
		Equal<-vector(length=length(Binning)-1, mode="logical")
		for (j in 1:(length(Binning)-1)) {
			Comp.mean<-c(unique(Freq.bins[which(Freq.bins[,"Bin"]==Binning[j]),"Mean"]), unique(Freq.bins[which(Freq.bins[,"Bin"]==Binning[j+1]),"Mean"]))
			Comp.se<-c(unique(Freq.bins[which(Freq.bins[,"Bin"]==Binning[j]),"SE"]), unique(Freq.bins[which(Freq.bins[,"Bin"]==Binning[j+1]),"SE"]))
			{if (any(is.na(Comp.mean))) {Equal[j]<-TRUE}
			else {
				Large<-which(Comp.mean==max(Comp.mean))
				Small<-which(Comp.mean==min(Comp.mean))
				{if (identical(Large, Small)) {
					Comp.overlap<-c(Comp.mean[1]-Comp.se[1], Comp.mean[2]+Comp.se[2])
				}
				else {
					Comp.overlap<-c(Comp.mean[Large]-Comp.se[Large], Comp.mean[Small]+Comp.se[Small])
				}
				}
				{if (Comp.overlap[1]<=Comp.overlap[2]) {Equal[j]<-TRUE}
				else {Equal[j]<-FALSE}}
			}
			}
		}
		
		{if (all(Equal==TRUE)) {Res$Binning[i,"Constant.value"]<-TRUE}
		else {Res$Binning[i,"Constant.value"]<-FALSE}}
		
		##Possibility 2: The value changes by the same amount in the same direction between all bars, i.e. the abundance increases or decreases constantly without signs of hyperbel-shape or humps
		Equal<-vector(length=length(Binning)-1, mode="logical")
		Comp.diff.global<-NULL
		for (j in 1:(length(Binning)-1)) {
			Comp.mean<-c(unique(Freq.bins[which(Freq.bins[,"Bin"]==Binning[j]),"Mean"]), unique(Freq.bins[which(Freq.bins[,"Bin"]==Binning[j+1]),"Mean"]))
			Comp.se<-c(unique(Freq.bins[which(Freq.bins[,"Bin"]==Binning[j]),"SE"]), unique(Freq.bins[which(Freq.bins[,"Bin"]==Binning[j+1]),"SE"]))
			{if (any(is.na(Comp.mean))) {Equal[j]<-TRUE}
			else {
				Comp.diff<-c(diff(c(Comp.mean[1]-Comp.se[1], Comp.mean[2]+Comp.se[2])), diff(c(Comp.mean[1]+Comp.se[1], Comp.mean[2]-Comp.se[2])))
				Freq.bins[which(Freq.bins[,"Bin"]==Binning[j]),"Diff.min"]<-min(Comp.diff)
				Freq.bins[which(Freq.bins[,"Bin"]==Binning[j]),"Diff.max"]<-max(Comp.diff)
				{if (is.null(Comp.diff.global)) {Comp.diff.global<-sort(Comp.diff)}
				else {
					if (sort(Comp.diff)[1]>Comp.diff.global[1]) {Comp.diff.global[1]<-sort(Comp.diff)[1]}
					if (sort(Comp.diff)[2]<Comp.diff.global[2]) {Comp.diff.global[2]<-sort(Comp.diff)[2]}
					}
				}
				{if (Comp.diff.global[1]<=sort(Comp.diff)[2] && sort(Comp.diff)[1]<=Comp.diff.global[2]) {Equal[j]<-TRUE}
				else {Equal[j]<-FALSE}}
			}
			}
		}
		
		{if (table(by(Freq.bins[,"Mean"], Freq.bins[,"Bin"], unique))["0"]>1 | is.na(table(by(Freq.bins[,"Mean"], Freq.bins[,"Bin"], unique))["0"])) {Res$Binning[i,"Constant.change"]<-FALSE}
		else if (all(Equal==TRUE)) {Res$Binning[i,"Constant.change"]<-TRUE}
		else {Res$Binning[i,"Constant.change"]<-FALSE}}
		
		#Summarise results
		{if (Res$Binning[i,"Constant.value"]==TRUE | Res$Binning[i,"Constant.change"]==TRUE) {Res$Binning[i,"Linear"]<-TRUE}
		else {Res$Binning[i,"Linear"]<-FALSE}
		}
		
		#Plot barplot
		XLIM<-c(min(Abund[,"Env"]), max(Abund[,"Env"]))
		YLIM<-c(min(Freq.bins[,"Mean"]-Freq.bins[,"SE"], na.rm=TRUE), max(Freq.bins[,"Mean"]+Freq.bins[,"SE"], na.rm=TRUE))
		plot(1, type="n", xlab="Parameter", xlim=XLIM, ylab=YLAB, ylim=YLIM, main="Binned data")
		for (j in 1:length(Binning)) {
			Bin.elements<-which(Freq.bins[,"Bin"]==Binning[j])
			Bin.range<-c(min(as.numeric(unlist(strsplit(rownames(Freq.bins)[Bin.elements], split="-")))), max(as.numeric(unlist(strsplit(rownames(Freq.bins)[Bin.elements], split="-")))))
			rect(Bin.range[1], YLIM[1], Bin.range[2], unique(Freq.bins[which(Freq.bins[,"Bin"]==Binning[j]),"Mean"]), col="cornflowerblue")
			arrows(mean(c(Bin.range[1], Bin.range[2])), unique(Freq.bins[which(Freq.bins[,"Bin"]==Binning[j]),"Mean"]), mean(c(Bin.range[1], Bin.range[2])), unique(Freq.bins[which(Freq.bins[,"Bin"]==Binning[j]),"Mean"])+unique(Freq.bins[which(Freq.bins[,"Bin"]==Binning[j]),"SE"]), length=0.15, angle=90, lwd=3)
			arrows(mean(c(Bin.range[1], Bin.range[2])), unique(Freq.bins[which(Freq.bins[,"Bin"]==Binning[j]),"Mean"]), mean(c(Bin.range[1], Bin.range[2])), unique(Freq.bins[which(Freq.bins[,"Bin"]==Binning[j]),"Mean"])-unique(Freq.bins[which(Freq.bins[,"Bin"]==Binning[j]),"SE"]), length=0.15, angle=90, lwd=3)
		}
		par(new=TRUE)
		YLIM<-c(min(c(Freq.bins[,"Diff.min"], Freq.bins[,"Diff.max"], Comp.diff.global), na.rm=TRUE), max(c(Freq.bins[,"Diff.min"], Freq.bins[,"Diff.max"], Comp.diff.global), na.rm=TRUE))
		Bin.means<-unlist(lapply(lapply(strsplit(rownames(Freq.bins), split="-"), as.numeric), mean))
		plot(1, type="n", xlab="Parameter", xlim=XLIM, ylab=YLAB, ylim=YLIM, main="", axes=FALSE)
		axis(side=4, line=0, col="darkgreen", col.axis="darkgreen")
		mtext("Difference to next bin", side=4, line=2.5, cex=0.83, col="darkgreen")
		abline(h=Comp.diff.global[1], col="darkgreen", lwd=2, lty=2)
		abline(h=Comp.diff.global[2], col="darkgreen", lwd=2, lty=3)
		lines(Bin.means, Freq.bins[,"Diff.min"], type="b", pch=4, col="darkgreen", lwd=2, lty=2)
		lines(Bin.means, Freq.bins[,"Diff.max"], type="b", pch=4, col="darkgreen", lwd=2, lty=3)
		legend("topright", lty=1, lwd=2, col="darkgreen", legend="Change to next bin", bg="white")
		
		####################################
		# Using generalized additive model #
		####################################
		#Calculate models
		Equation.Data<-as.data.frame(cbind(Abund[,"Env"], Abund[,Spec]))
		colnames(Equation.Data)<-c("Env", "Abundance")
		GAM.Linear<-gam(Abundance~Env, data=Equation.Data)
		GAM.Smooth<-gam(Abundance~s(Env), data=Equation.Data)
		
		##Plot data
		plot(Equation.Data[,"Env"], Equation.Data[,"Abundance"], xlab="Parameter", ylab=YLAB, main="GAM")
		fit.Linear<-cbind(Equation.Data[,"Env"], predict(GAM.Linear))
		fit.Linear<-fit.Linear[order(fit.Linear[,1]),]
		lines(fit.Linear, col="blue", lwd=2)
		fit.Smooth<-cbind(Equation.Data[,"Env"], predict(GAM.Smooth))
		fit.Smooth<-fit.Smooth[order(fit.Smooth[,1]),]
		lines(fit.Smooth, col="red", lwd=2)
		legend("topright", legend=c("GAM model", "Linear model"), col=c("blue", "red"), lwd=2, bg="white")

		#Gather diagnostic data
		Res$GAM[i,"AIC.Linear"]<-GAM.Linear$aic
		Res$GAM[i,"AIC.Smoothing.Spline"]<-GAM.Smooth$aic
		Res$GAM[i,"df.smooth"]<-GAM.Smooth$nl.df

		#Comparison of models
		{if (Res$GAM[i,"AIC.Linear"]<Res$GAM[i,"AIC.Smoothing.Spline"]) {Res$GAM[i,"Linear"]<-TRUE}
		else if (abs(Res$GAM[i,"AIC.Linear"]-Res$GAM[i,"AIC.Smoothing.Spline"])<4) {Res$GAM[i,"Linear"]<-TRUE}
		else if (Res$GAM[i,"df.smooth"]<=1.05) {Res$GAM[i,"Linear"]<-TRUE}
		else {Res$GAM[i,"Linear"]<-FALSE}}
	}
	
	dev.off()
	
	Res$Diagnostics[1,"Method"]<-"Goodness.Of.Fit"
	Res$Diagnostics[1,"Percent.nonlinear"]<-round((length(which(Res$Goodness$Fit.increase[,"p"]<0.05))/nrow(Res$Goodness$Fit.increase))*100, digits=2)
	Res$Diagnostics[2,"Method"]<-"Piecewise.Regression"
	Res$Diagnostics[2,"Percent.nonlinear"]<-round((length(which(Res$Piecewise$Linear[,"Linear"]==FALSE))/nrow(Res$Piecewise$Linear))*100, digits=2)
	Res$Diagnostics[3,"Method"]<-"Binning.Data"
	Res$Diagnostics[3,"Percent.nonlinear"]<-round((length(which(Res$Binning[,"Linear"]==FALSE))/nrow(Res$Binning))*100, digits=2)
	Res$Diagnostics[4,"Method"]<-"GAM"
	Res$Diagnostics[4,"Percent.nonlinear"]<-round((length(which(Res$GAM[,"Linear"]==FALSE))/nrow(Res$GAM))*100, digits=2)

	#Return results
	return(Res)
}

####
#Examples
##Create test data set
#setwd("C:/R_TestData/Coenocline")
#set.seed(80)
#Example.Absolute<-matrix(sample(60, size=50*5, replace=TRUE), 50, 5)
#Sample.Size<-apply(Example.Absolute, 1, sum)
#Example.Percent<-Example.Fraction<-matrix(NA, 50, 5)
#for (i in 1:nrow(Example.Absolute)) {
#	Example.Percent[i,]<-(Example.Absolute[i,]/Sample.Size[i])*100
#	Example.Fraction[i,]<-Example.Absolute[i,]/Sample.Size[i]
#}
#colnames(Example.Fraction)<-colnames(Example.Percent)<-colnames(Example.Absolute)<-paste("Species", 1:5, sep=".")
#rownames(Example.Fraction)<-rownames(Example.Percent)<-rownames(Example.Absolute)<-paste("Sample", 1:50, sep=".")
#Example.Percent<-Example.Percent[,1:4]
#Env.Data<-runif(50, min=4, max=27)
##Run function
#Results.1<-Reaction.Norm(Example.Fraction, Env.Data, Type="fraction", bins.piecewise=4, bins.mean=6)
#Results.2.1<-Reaction.Norm(Example.Percent, Env.Data, Type="percent", bins.piecewise=2, bins.mean=3)
#Results.2.2<-Reaction.Norm(Example.Percent, Env.Data, Type="percent", bins.piecewise=6, bins.mean=3, closure=FALSE, File.Name="ReactionNorm")
#Results.3<-Reaction.Norm(Example.Absolute, Env.Data, Type="absolute", bins.piecewise=3, bins.mean=5, keep.absolute=TRUE)

#--------------------------------------------
#--------------------------------------------
#Version History
#1.0	Finished Program
#1.1	Added option to close dataset
#	Corrected error in procedure for binning data
#	Improved grafical output
#1.2	Added option to keep absolute values rather than transform into fractions
#	Added option to change name of output file
#--------------------------------------------
#--------------------------------------------
